# Supplementary material for: Alteration of ceruloplasmin in patients with malaria: a systematic review and meta-analysis of observational studies
Source: Malar J. 2024 Nov 21;23:353. doi: 10.1186/s12936-024-05156-x (PMC11580669; doi:10.1186/s12936-024-05156-x)
Supplement: Supplementary file 2 — Supplementary Material 2. [file 12936_2024_5156_MOESM2_ESM.xlsx]

## Sheet: Sheet1
No.	Authors	Publication year	Year ranges	Study design	Study location	Continent	Year of conduction	Participants (n)	Plasmodium spp.	Mean age in any groups	Age range (years)	Age range	Clinical malaria	Clinical malaria (symptomatic or asymptomatic)	Qualitative synthesis of ceruloplasmin levels	Ceruloplasmin levels (mean, SD) or median with range (mg/dl)	N_malaria	Mean_malaria	SD_malaria	N_control	Mean_control	SD_control	Parasitemia in each groups (parasites/uL)	Method for malaria	Method for ceruloplasmin	Principle
1	Das et al., 1996	1996	Before 2000	Cross-sectional study	India	Asia	1992-1993	Mild malaria (50), severe malaria (50), controls (50)	P. falciparum	Mild malaria (50): 7.66 ± 2.67, severe malaria (50): 7.74 ± 2.9, controls (50): 7.76 ± 3.01	2–11 years	Children	Severe and non-severe	Symptomatic malaria	1. Ceruloplasmin levels were significantly increased in malaria (severe or non-severe) patients as compared to uninfected controls. 2. Ceruloplasmin levels were significantly increased in severe malaria as compared to non-severe malaria.	Severe malaria (50): 310.9±67.9, non-severe malaria (50): 273.4±56.9, control (50): 196.5±43.8 U/L	100	292.15	65.11	50	196.5	43.8	Not specified	Microscopy	Schosinsky et al., (1974)	Oxidase activity
2	Erel et al., 1997	1997	Before 2000	Case-control study	Turkey	Asia	Not specified	Malaria (50), control (50)	P. vivax	Not specified	15–35 years	Adults	Severe	Symptomatic malaria	Ceruloplasmin levels were significantly increased in malaria patients as compared to uninfected controls.	Malaria (50): 379.54±51.23, uninfected controls (50): 304.17±47.29 mg/L	50	379.54	51.23	50	304.17	47.29	Not specified	Microscopy	Sunderman et al., (1970)	Oxidase activity
3	Ezzi et al., 2017	2017	2010-2023	Cross-sectional study	Yemen	Asia	2014-2015	Malaria (60), uninfected controls (30)	P. falciparum	Not specified	18 to 48 years	Adults	Non-severe	Symptomatic malaria	Ceruloplasmin levels were significantly increased in malaria patients as compared to uninfected controls.	Malaria (60): 89.97± SE 3.42, uninfected controls (30): 70.69±SE 1.37 mg/L	60	89.97	26.49	30	70.69	7.5	Not specified	Microscopy	Houchin J (1958)	Ceruloplasmin activity
4	Fabbri et al., 2013	2013	2010-2023	Cross-sectional study	Brazil	South America	2011	Malaria without jaundice (34), malaria with jaundice (8), healthy controls (28)	P. vivax	Malaria without jaundice (34): 37.6 ± 15.2, malaria with jaundice (8): 33.5 ± 14.0, healthy controls (28): 25.4 ± 4.6	Not specified	All age ranges	Non-severe	Symptomatic malaria	Ceruloplasmin levels were significantly increased in malaria patients as compared to uninfected controls.	Not specified							Not specified	Microscopy/PCR	Schosinsky et al., (1974)	Oxidase activity
5	Farombi et al., 2003	2003	2000-2009	Cohort study	Nigeria	Africa	Not specified	Malaria (10), controls (10)	P. falciparum	Malaria (10): 24.8±5.0, controls (10): 26.2±5.5	18–35 years	Adults	Non-severe	Symptomatic malaria	Ceruloplasmin levels were significantly increased in malaria patients as compared to uninfected controls.	Malaria (10): 376±36.4, controls (10): 307±42.9 mg/L	10	376	36.4	10	307	42.9	Not specified	Microscopy	Schosinsky et al., (1974)	Oxidase activity
6	Kamble et al., 2011	2011	2010-2023	Case-control study	India	Asia	Not specified	Malaria (35), controls (25)	P. falciparum/P. vivax	Not specified	15–60 years	Adults	Not specified	Symptomatic malaria	No difference in ceruloplasmin between malaria and uninfected controls.	P. falciparum (14): 109.33±17.99, P. vivax (21): 111.7±29.54, uninfected controls (25): 94.73±33.73 U/L	35	110.75	25.26	25	94.73	33.73	Not specified	Microscopy	Schosinsky et al., (1974)	Oxidase activity
7	Narsaria et al., 2012	2012	2010-2023	Case-control study	India	Asia	2008-2010	Patients with severe malaria (50), uninfected control (50)	P. falciparum	Patients with severe malaria (50): 6.23±3.6 years, uninfected control (50): Not specified	0–15 years	Children	Severe	Symptomatic malaria	Ceruloplasmin levels were significantly decreased in malaria patients as compared to uninfected controls.	Patients with severe malaria (50): 32.7±16.2, uninfected control (50): 16.2±8.1 mg/dL	50	32.7	16.2	50	16.2	8.1	Not specified	Microscopy/RDT	Ravin et al., (1961)	Colorimetric assay
8	Seyrek et al., 2005	2005	2000-2009	Case-control study	Turkey	Asia	Not specified	Malaria (15), uninfected control (16)	P. vivax	Malaria (15): 21.2 ± 4.2 years, uninfected control (16): 19.8 ± 3.6	10–32 years	All age ranges	Not specified	Symptomatic malaria	Ceruloplasmin levels were significantly increased in malaria patients as compared to uninfected controls.	Malaria (15): 1266.04 ± 194.114, uninfected control (16): 1082.60 ± 76.87 U/L	15	1266.04	194.114	16	1082.6	76.87	Not specified	Microscopy	Erel O (1998)	Ceruloplasmin activity
9	Thurnham et al., 1990	1990	Before 2000	Case-control study	Thailand	Asia	Not specified	Rural area; malaria (20), uninfected controls (15); Urban area: malaria (22), uninfected controls (13)	P. falciparum	Not specified	6–38 years	All age ranges	Not specified	Symptomatic malaria	Ceruloplasmin levels were significantly increased in malaria patients as compared to uninfected controls.	Rural area; malaria (20): 2.81 (2.41-3.36), uninfected controls (15): 2.49 (1.92-2.98); Urban area: malaria (22): 2.60 (2.22-2.98), uninfected controls (13): 2.34 (2.19-2.56)	42	2.72	0.34	28	2.42	0.311	Not specified	Microscopy	Nor-partigen immunodiffusion plate (Behring-Hoechst UK Ltd, Hounslow, Middlelesex)
