# Supplementary material for: Alteration of ceruloplasmin in patients with malaria: a systematic review and meta-analysis of observational studies
Source: Malar J. 2024 Nov 21;23:353. doi: 10.1186/s12936-024-05156-x (PMC11580669; doi:10.1186/s12936-024-05156-x)
Supplement: Supplementary file 3 — Supplementary Material 3. [file 12936_2024_5156_MOESM3_ESM.xls]

## Sheet: All studies
JBI CRITICAL APPRAISAL CHECKLIST FOR ANALYTICAL CROSS SECTIONAL STUDIES
No.	Study	1. Were the criteria for inclusion in the sample clearly defined?	2. Were the study subjects and the setting described in detail?	3. Was the exposure measured in a valid and reliable way?	4. Were objective, standard criteria used for measurement of the condition?	5. Were confounding factors identified?	6. Were strategies to deal with confounding factors stated?	7. Were the outcomes measured in a valid and reliable way?	8. Was appropriate statistical analysis used?	Overall appraisal:
1	Das et al., 1996	Yes	Yes	Yes	Yes	Yes	Yes	Yes	Yes	Included
3	Ezzi et al., 2017	Yes	Yes	Yes	Yes	Unclear	Yes	Yes	Yes	Included
4	Fabbri et al., 2013	Yes	Yes	Yes	Yes	Yes	Yes	Yes	Yes	Included
	JBI CRITICAL APPRAISAL CHECKLIST FOR CASE CONTROL STUDIES
	Study	1. Were the groups comparable other than the presence of disease in cases or the absence of disease in controls?	2. Were cases and controls matched appropriately?	3. Were the same criteria used for identification of cases and controls?	4. Was exposure measured in a standard, valid and reliable way?	5. Was exposure measured in the same way for cases and controls?	6. Were confounding factors identified?	7. Were strategies to deal with confounding factors stated?	8. Were outcomes assessed in a standard, valid and reliable way for cases and controls?	9. Was the exposure period of interest long enough to be meaningful?	10. Was appropriate statistical analysis used?	Overall appraisal:
2	Erel et al., 1997	Yes	Yes	Yes	Yes	Yes	No	No	Yes	Unclear	Yes	Included
6	Kamble et al., 2011	Yes	Yes	Yes	Yes	Yes	No	No	Yes	Unclear	Yes	Included
7	Narsaria et al., 2012	Yes	Yes	Yes	Yes	Yes	No	No	Yes	Unclear	Yes	Included
8	Seyrek et al., 2005	Yes	Yes	Yes	Yes	Yes	No	No	Yes	Unclear	Yes	Included
9	Thurnham et al., 1990	Yes	Yes	Yes	Yes	Yes	Unclear	No	Yes	Unclear	Yes	Included
CHECKLIST FOR COHORT STUDIES
No.	Study	1. Were the two groups similar and recruited from the same population?	2. Were the exposures measured similarly to assign people to both exposed and unexposed groups?	3. Was the exposure measured in a valid and reliable way?	4. Were confounding factors identified?	5. Were strategies to deal with confounding factors stated?	6. Were the groups/participants free of the outcome at the start of the study (or at the moment of exposure)?	7. Were the outcomes measured in a valid and reliable way?	8. Was the follow up time reported and sufficient to be long enough for outcomes to occur?	9. Was follow up complete, and if not, were the reasons to loss to follow up described and explored?	10. Were strategies to address incomplete follow up utilized?	11. Was appropriate statistical analysis used?	Overall appraisal:
5	Farombi et al., 2003	Yes	Yes	Yes	No	Unclear	Yes	Yes	Unclear	Unclear	No	Yes	Included
